# Supplementary material for: Farnesoid X Receptor Overexpression Decreases the Migration, Invasion and Angiogenesis of Human Bladder Cancers via AMPK Activation and Cholesterol Biosynthesis Inhibition
Source: Cancers (Basel). 2022 Sep 9;14(18):4398. doi: 10.3390/cancers14184398 (PMC9497084; doi:10.3390/cancers14184398)
Supplement: Supplementary file 1 [file cancers-14-04398-s001.zip]

Archive with 1 entries (1 files):
- cancers-1803840-supplementary.pdf
